# Supplementary material for: Application of the Combined QCM-D/LSPR Aptasensor for Penicillin G Detection
Source: Biosensors (Basel). 2025 Oct 1;15(10):652. doi: 10.3390/bios15100652 (PMC12564596; doi:10.3390/bios15100652)
Supplement: Supplementary file 1 [file biosensors-15-00652-s001.zip]

Archive with 1 entries (1 files):
- biosensors-3857551-supplementary.pdf
